# Supplementary material for: Cell Line-Dependent Effects of Spheroid Formation Method on Drug Response in Melanoma Models
Source: Cells. 2026 Jun 11;15(12):1069. doi: 10.3390/cells15121069 (PMC13297100; doi:10.3390/cells15121069)
Supplement: Supplementary file 1 [file cells-15-01069-s001.zip]

Archive with 1 entries (1 files):
- cells-4341203-supplementary.pdf
